# Supplementary material for: Antimicrobial and Phylogenomic Characterization of Bacillus cereus Group Strains Isolated from Different Food Sources in Italy
Source: Antibiotics (Basel). 2024 Sep 20;13(9):898. doi: 10.3390/antibiotics13090898 (PMC11444136; doi:10.3390/antibiotics13090898)
Supplement: Supplementary file 1 [file antibiotics-13-00898-s001.zip › Table S1.xlsx]

## Sheet: Table 1
ID Strain	ID PubMLST	Species identified (BTyper)	Species identified (BTyper3)	Species (ANI -BTyper3)	Category source	Source	Region	Year	Group	Clade
BC123A	6367	B. cereus 172560W	B. cereus s.s.	cereus s.s.(96.0466)	Giuncata cheese	Milk and dairy products	Puglia	2017	IV	2
BC124A	6368	B. thuringensis T03a001	B. cereus s.s.	cereus s.s.(98.8341)	Primo sale cheese	Milk and dairy products	Puglia	2017	IV	2
BC126B	6369	B. cereus AH187	B. mosaicus subsp. cereus; B. cereus	mosaicus(95.126)	Cacioricotta cheese	Milk and dairy products	Puglia	2017	III	1
BC127A	6370	B. toyonensis BCT7112	B. toyonensis	toyonensis(98.3021)	Mozzarella	Milk and dairy products	Puglia	2017	V	3
BC128B	6371	B. cereus 172560W	B. cereus s.s.	cereus s.s.(95.9902)	Scamorza cheese	Milk and dairy products	Puglia	2017	IV	2
BC130C	6372	B. wiedmannii FSL W8 0169	B. mosaicus	mosaicus(92.899)	Mozzarella	Milk and dairy products	Puglia	2017	II	1
BC131A	6373	B. wiedmannii FSL W8 0169	B. mosaicus	mosaicus(93.1776)	Mozzarella	Milk and dairy products	Puglia	2017	II	1
BC138A	6374	B. cereus AH187	B. mosaicus subsp. cereus; B. cereus	mosaicus(95.1759)	Stracchino cheese	Milk and dairy products	Basilicata	2017	III	1
BC140A	6375	B. thuringensis BGSC 4Y1	B. mosaicus	mosaicus(94.9081)	Swordfish with olive	Gastronomic preparations	Basilicata	2017	II	1
BC143A	6376	B. cereus F	B. mosaicus	mosaicus(94.2652)	Butter	Milk and dairy products	Puglia	2017	III	1
BC147A	6377	B. thuringensis YBT 020	B. mosaicus subsp. cereus; B. cereus	mosaicus(95.4836)	Ice cream made from milk	Milk and dairy products	Puglia	2017	III	1
BC150A	6378	B. wiedmannii FSL W8 0169	B. mosaicus	mosaicus(92.9432)	Wurstel	Meat	Puglia	2017	II	1
BC151A	6480	B_cereus_172560W	B. cereus s.s.	cereus s.s.(97.9971)	Pasta filata cheese	Milk and dairy products	Puglia	2017	IV	2
BC156C	6379	B. cereus 172560W	B. cereus s.s.	cereus s.s.(95.9732)	Seasoned cheese	Milk and dairy products	Puglia	2017	IV	2
BC160B	6380	B. cereus CI	B. mosaicus	mosaicus(97.936)	Flour (type 0)	Vegetable	Basilicata	2017	III	1
BC161A	6381	B. cereus m1293	B. mosaicus subsp. cereus; B. cereus	mosaicus(95.5581)	Flour (type 00)	Vegetable	Basilicata	2017	III	1
BC166A	6382	B. cereus CI	B. mosaicus	mosaicus(97.9242)	Mozzarella	Milk and dairy products	Puglia	2017	III	1
BC171B	6383	B. cereus 172560W	B. cereus s.s. biovar Thuringiensis; B. thuringiensis	cereus s.s.(96.433)	Mozzarella	Milk and dairy products	Puglia	2017	IV	2
BC178A	6384	B. thuringensis T13001	B. cereus s.s.	cereus s.s.(96.8967)	Pappardelle	Pasta	Puglia	2017	IV	2
BC179A	6385	B. cereus 172560W	B. cereus s.s.	cereus s.s.(96.0235)	Focaccia with scamorza and potatoes	Gastronomic preparations	Puglia	2017	IV	2
BC182A	6386	B. cereus E33L	B. mosaicus	mosaicus(97.3095)	Ricotta cheese	Milk and dairy products	Puglia	2017	III	1
BC183A	6387	B. wiedmannii FSL W8 0169	B. mosaicus	mosaicus(93.1373)	Ricotta cheese	Milk and dairy products	Puglia	2017	II	1
BC185A	6388	B. cereus ATCC 10876	B. cereus s.s.	cereus s.s.(97.9749)	Milk	Milk and dairy products	Puglia	2017	IV	2
BC187A	6389	B. cereus 172560W	B. cereus s.s.	cereus s.s.(96.0124)	Sandwich with cold cuts, mozzarella, salad and tomato	Gastronomic preparations	Basilicata	2017	IV	2
BC194C	6390	B. cereus Rock1 15	B. cereus s.s.	cereus s.s.(97.1616)	Pistachio ice cream	Milk and dairy products	Basilicata	2017	IV	2
BC195A	6479	B. cereus AH187	B. mosaicus subsp. cereus biovar Emeticus*; B. cereus biovar Emeticus*; B. emeticus*	#N/A	Mixed seafood	Fish	Basilicata	2017	III	1
BC1A	6391	B. thuringensis T13001	B. cereus s.s.	cereus s.s.(97.1781)	Mozzarella	Milk and dairy products	Basilicata	2016	IV	2
BC1B	6392	B. wiedmannii FSL W8 0169	B. mosaicus	mosaicus(93.8697)	Mozzarella	Milk and dairy products	Basilicata	2016	II	1
BC204A	2777	B. wiedmannii FSL W8 0169	B. mosaicus	mosaicus(93.0391)	Scamorza	Milk and dairy products	Basilicata	2017	II	1
BC209C	6393	B. cereus ATCC 10876	B. cereus s.s.	cereus s.s.(98.1286)	Canestrato cheese	Milk and dairy products	Basilicata	2017	IV	2
BC211A	6481	B. thuringensis HD 29	B. cereus s.s. biovar Thuringiensis; B. thuringiensis	cereus s.s.(98.7202)	Arugola	Vegetable	Basilicata	2017	IV	2
BC212B	6394	B. toyonensis BCT7112	B. toyonensis	toyonensis(99.6472)	Mixed salad	Vegetable	Basilicata	2017	V	3
BC221A	6482	B. cereus 172560W	B. cereus s.s.	cereus s.s.(95.9912)	Caciotta cheese	Milk and dairy products	Puglia	2017	IV	2
BC222A	6395	B. wiedmannii FSL W8 0169	B. mosaicus	mosaicus(93.1588)	Mozzarella	Milk and dairy products	Puglia	2017	II	1
BC223B	6396	B. cereus 172560W	B. cereus s.s.	cereus s.s.(95.8897)	Mozzarella	Milk and dairy products	Puglia	2017	IV	2
BC224B	6397	B. cereus 172560W	B. cereus s.s.	cereus s.s.(96.4131)	Mozzarella	Milk and dairy products	Puglia	2017	IV	2
BC226A	6398	B. cereus CI	B. mosaicus	mosaicus(97.7241)	Mozzarella	Milk and dairy products	Puglia	2017	III	1
BC234A	6399	B. thuringensis T03a001	B. cereus s.s.	cereus s.s.(98.8965)	Mozzarella	Milk and dairy products	Puglia	2017	IV	2
BC238B	6400	B. cereus CI	B. mosaicus	mosaicus(95.34)	Caciocavallo cheese	Milk and dairy products	Basilicata	2017	III	1
BC239A	6401	B. wiedmannii FSL W8 0169	B. mosaicus	mosaicus(93.0118)	Mozzarella	Milk and dairy products	Basilicata	2017	II	1
BC23B	6402	B. thuringensis T13001	B. cereus s.s.	cereus s.s.(97.3576)	Mozzarella	Milk and dairy products	Basilicata	2017	IV	2
BC243A	6403	B_wiedmannii_FSL_W8_0169	B. mosaicus	mosaicus(94.2908)	Cannoli with cream	Pastry and bakery products	Basilicata	2017	II	1
BC245A	6404	B. cereus F	B. mosaicus	mosaicus(94.3642)	Caciocavallo cheese	Milk and dairy products	Puglia	2017	III	1
BC246A	6405	B_cereus_172560W	B. cereus s.s.	cereus s.s.(95.9763)	Caciocavallo cheese	Milk and dairy products	Puglia	2017	IV	2
BC254A	6406	B_cereus_CI	B. mosaicus	mosaicus(97.4948)	Fiordilatte cheese	Milk and dairy products	Puglia	2017	III	1
BC258A	6407	B_cereus_Rock1_15	B. cereus s.s.	cereus s.s.(97.2083)	Scamorza cheese	Milk and dairy products	Puglia	2017	IV	2
BC259A	6408	B. wiedmannii FSL W8 0169	B. mosaicus	mosaicus(92.847)	Ricotta cheese	Milk and dairy products	Puglia	2017	II	1
BC25B	6409	B. cereus 172560W	B. cereus s.s.	cereus s.s.(96.0882)	Fresh pork sausage	Meat	Puglia	2017	IV	2
BC262A	6410	B. thuringensis BGSC 4Y1	B. mosaicus	mosaicus(94.7981)	Mozzarella	Milk and dairy products	Puglia	2017	II	1
BC263A	6411	B. cereus F	B. mosaicus	mosaicus(94.3509)	Mozzarella	Milk and dairy products	Puglia	2017	III	1
BC264B	6412	B. thuringensis 97 27	B. mosaicus	mosaicus(98.7173)	Mozzarella	Milk and dairy products	Puglia	2017	III	1
BC266A	6413	B_cereus_172560W	B. cereus s.s. biovar Thuringiensis; B. thuringiensis	cereus s.s.(95.8927)	Caciocavallo cheese	Milk and dairy products	Puglia	2017	IV	2
BC275A	6414	B_toyonensis_BCT_7112	B. toyonensis	toyonensis(99.2811)	Mozzarella	Milk and dairy products	Puglia	2017	V	3
BC278A	6415	B_wiedmannii_FSL_W8_0169	B. mosaicus	mosaicus(93.0358)	Mozzarella	Milk and dairy products	Puglia	2018	II	1
BC281A	6416	B_cereus_F	B. mosaicus	mosaicus(94.2995)	Milk	Milk and dairy products	Puglia	2018	III	1
BC282A	6417	B_thuringiensis_YBT_020	B. mosaicus	mosaicus(95.4163)	Mozzarella	Milk and dairy products	Puglia	2018	III	1
BC286A	6418	B_wiedmannii_FSL_W8_0169	B. mosaicus	mosaicus(92.7388)	Mozzarella	Milk and dairy products	Puglia	2018	II	1
BC287A	6419	B_cereus_ATCC_10987	B. mosaicus	mosaicus(94.3808)	Mozzarella	Milk and dairy products	Puglia	2018	III	1
BC290A	6420	B. cereus F	B. mosaicus	mosaicus(94.3258)	Mozzarella	Milk and dairy products	Puglia	2018	III	1
BC293A	6421	B. cereus E33L	B. mosaicus	mosaicus(97.9387)	Sheep cheese	Milk and dairy products	Puglia	2018	III	1
BC294A	6422	B_cereus_AH187	B. mosaicus subsp. cereus; B. cereus	mosaicus(95.1649)	Mozzarella	Milk and dairy products	Puglia	2018	III	1
BC2A	6423	B. thuringensis T13001	B. cereus s.s.	cereus s.s.(97.0628)	Mozzarella	Milk and dairy products	Basilicata	2016	IV	2
BC2D	6424	B. cereus E33L	B. mosaicus	mosaicus(97.4567)	Mozzarella	Milk and dairy products	Basilicata	2016	III	1
BC312B	6425	B. thuringensis T13001	B. cereus s.s.	cereus s.s.(97.0654)	Ricotta cheese	Milk and dairy products	Basilicata	2018	IV	2
BC313A	6426	B. cereus 172560W	B. cereus s.s.	cereus s.s.(95.9959)	Fava beans	Vegetable	Basilicata	2018	IV	2
BC317A	6427	B_cereus_172560W	B. cereus s.s.	cereus s.s.(95.9348)	Chicory	Vegetable	Basilicata	2018	IV	2
BC320A	6428	B_toyonensis_BCT_7112	B. toyonensis	toyonensis(98.2712)	Arugola	Vegetable	Basilicata	2018	V	3
BC321A	6429	B_wiedmannii_FSL_W8_0169	B. mosaicus	mosaicus(94.2648)	Lettuce	Vegetable	Basilicata	2018	II	1
BC324A	6430	B_thuringiensis_BGSC_4BD1	B. cereus s.s.	cereus s.s.(96.7276)	Artichokes	Vegetable	Basilicata	2018	IV	2
BC329A	6431	B. cereus 172560W	B. cereus s.s.	cereus s.s.(95.9773)	Fennel	Vegetable	Basilicata	2018	IV	2
BC330A	6432	B. cereus E33L	B. mosaicus	mosaicus(97.34)	Salad	Vegetable	Basilicata	2018	III	1
BC331B	6433	B_cereus_F	B. mosaicus	mosaicus(94.2696)	Cucumber	Vegetable	Basilicata	2018	II	1
BC334A	6434	B_toyonensis_BCT_7112	B. toyonensis	toyonensis(99.4162)	Salad	Vegetable	Basilicata	2018	V	3
BC335A	6435	B_cereus_172560W	B. cereus s.s.	cereus s.s.(95.8884)	Savoy cabbage	Vegetable	Basilicata	2018	IV	2
BC337A	6436	B_thuringiensis_BGSC_4BD1	B. mosaicus subsp. cereus; B. cereus	cereus s.s.(96.7218)	Artichokes	Vegetable	Basilicata	2018	IV	2
BC348A	6437	B_cereus_AH187	B. cereus s.s.	mosaicus(95.1485)	Cucumber	Vegetable	Basilicata	2018	III	1
BC355A	6438	B_cereus_172560W	B. cereus s.s.	cereus s.s.(96.0312)	String bean	Vegetable	Basilicata	2018	IV	2
BC357B	6483	B_cereus_AH187	B. mosaicus subsp. cereus biovar Emeticus; B. cereus biovar Emeticus; B. emeticus	mosaicus(95.1391)	Muskmelon	Vegetable	Basilicata	2018	III	1
BC359A	6439	B_cereus_03BB102	B. mosaicus	mosaicus(97.6512)	Salad	Vegetable	Basilicata	2018	III	1
BC36A	6440	B. wiedmannii FSL W8 0169	B. mosaicus	mosaicus(93.006)	Caciocavallo cheese	Milk and dairy products	Basilicata	2017	II	1
BC375A	6441	B_wiedmannii_FSL_W8_0169	B. mosaicus	mosaicus(93.183)	Dumplings	Pasta	Basilicata	2018	II	1
BC384A	6442	B_cereus_AH187	B. mosaicus subsp. cereus biovar Emeticus; B. cereus biovar Emeticus; B. emeticus	mosaicus(95.1619)	Pistachio ice cream	Milk and dairy products	Basilicata	2018	III	1
BC390A	6443	B_wiedmannii_FSL_W8_0169	B. mosaicus	mosaicus(93.0721)	Surimi	Fish	Basilicata	2018	II	1
BC391A	6444	B_cereus_Rock1_15	B. cereus s.s.	cereus s.s.(97.1548)	Ice cream with whipped cream	Milk and dairy products	Basilicata	2018	IV	2
BC398A	6445	B_thuringiensis_T13001	B. cereus s.s.	cereus s.s.(97.1626)	Biscuits	Pastry and bakery products	Basilicata	2019	IV	2
BC398C	6446	B_cereus_E33L	B. mosaicus	mosaicus(97.4849)	Biscuits	Pastry and bakery products	Basilicata	2019	III	1
BC399A	6447	B_wiedmannii_FSL_W8_0169	B. mosaicus	mosaicus(93.0372)	Biscuits	Pastry and bakery products	Basilicata	2019	II	1
BC400A	6448	B_cereus_172560W	B. cereus s.s.	cereus s.s.(98.4996)	Biscuits	Pastry and bakery products	Basilicata	2019	IV	2
BC404A	6449	B_thuringiensis_T13001	B. cereus s.s.	cereus s.s.(97.5264)	Biscuits	Pastry and bakery products	Basilicata	2019	IV	2
BC407A	6450	B_cereus_03BB102	B. mosaicus	mosaicus(97.6452)	Biscuits	Pastry and bakery products	Basilicata	2019	III	1
BC407C	6451	B_cereus_CI	B. mosaicus	mosaicus(97.6133)	Biscuits	Pastry and bakery products	Basilicata	2019	III	1
BC414B	6452	B_cereus_AH187	B. mosaicus subsp. cereus biovar Emeticus; B. cereus biovar Emeticus; B. emeticus	mosaicus(95.1994)	Russian salad	Gastronomic preparations	Basilicata	2019	III	1
BC416A	6453	B_cereus_AH187	B. mosaicus	mosaicus(94.1867)	Seabass	Fish	Basilicata	2019	III	1
BC41A	6454	B. cereus 172560W	B. mosaicus subsp. cereus biovar Thuringiensis; B. cereus biovar Thuringiensis; B. thuringiensis	cereus s.s.(95.9784)	Milk	Milk and dairy products	Basilicata	2017	IV	2
BC423A	6455	B_toyonensis_BCT_7112	B. toyonensis	toyonensis(98.9762)	Sweet almond	Pastry and bakery products	Basilicata	2019	V	3
BC425A	6456	B_cereus_ATCC_10876	B. cereus s.s.	cereus s.s.(97.9632)	Panettone	Pastry and bakery products	Basilicata	2019	IV	2
BC429A	6457	B_cereus_F	B. mosaicus	mosaicus(94.3214)	Ice cream	Milk and dairy products	Basilicata	2019	III	1
BC4A	6458	B. toyonensis BCT7112	B. toyonensis	toyonensis(98.9933)	Mozzarella	Milk and dairy products	Basilicata	2016	V	3
BC4C	6459	B. cereus 03BB102	B. mosaicus	mosaicus(97.8943)	Mozzarella	Milk and dairy products	Basilicata	2016	III	1
BC4D	6460	B. thuringensis T13001	B. cereus s.s.	cereus s.s.(97.4748)	Mozzarella	Milk and dairy products	Basilicata	2016	IV	2
BC4E	6461	B. wiedmannii FSL W8 0169	B. mosaicus	mosaicus(92.9742)	Mozzarella	Milk and dairy products	Basilicata	2016	III	1
BC55A	6462	B. cereus m1293	B. cereus s.s.	mosaicus(95.3449)	Marinated anchovy fillets	Fish	Puglia	2017	III	1
BC56B	6463	B. cereus	B. cereus s.s.	cereus s.s.(95.9275)	Ice cream	Milk and dairy products	Puglia	2017	IV	2
BC5B	6464	B. cereus ATCC 10876	B. cereus s.s.	cereus s.s.(98.0337)	Burrata cheese	Milk and dairy products	Basilicata	2016	IV	2
BC70A	6465	B. cereus ATCC 10876	B. cereus s.s.	cereus s.s.(98.1147)	Bovine meat	Meat	Basilicata	2017	IV	2
BC77A	6466	B. thuringensis T03a001	B. cereus s.s.	cereus s.s.(98.7021)	Butter	Milk and dairy products	Basilicata	2017	IV	2
BC78A	6467	B.weihenstephanensis KBAB4	B. mycoides	mycoides(93.7972)	Mozzarella	Milk and dairy products	Basilicata	2017	VI	3
BC81B	6468	B. thuringensis T13001	B. cereus s.s.	cereus s.s.(97.2568)	Mozzarella	Milk and dairy products	Basilicata	2017	IV	2
BC83B	6469	B. thuringensis T13001	B. cereus s.s.	cereus s.s.(97.0631)	Mozzarella	Milk and dairy products	Basilicata	2017	IV	2
BC84A	6470	B. cereus ATCC 10876	B. cereus s.s.	cereus s.s.(98.001)	Mozzarella	Milk and dairy products	Basilicata	2017	IV	2
BC85A	6471	B. cereus 172560W	B. cereus s.s. biovar Thuringiensis; B. thuringiensis	cereus s.s.(95.9255)	Fiordilatte cheese	Milk and dairy products	Basilicata	2017	IV	2
BC8B	6472	B. thuringensis BGSC 4AW1	B. mosaicus	mosaicus(98.6458)	Milk	Milk and dairy products	Basilicata	2016	III	1
BC8D	6473	B. thuringensis BGSC 4CC1	B. mosaicus	mosaicus(98.5903)	Milk	Milk and dairy products	Basilicata	2016	III	1
BC91C	6474	B. cereus Rock1 15	B. cereus s.s.	cereus s.s.(97.1816)	Yogurt	Milk and dairy products	Basilicata	2017	IV	2
BC92B	6475	B. thuringensis HD 29	B. cereus s.s. biovar Thuringiensis; B. thuringiensis	cereus s.s.(98.6098)	Wurstel	Meat	Basilicata	2017	IV	2
BC93B	6476	B. wiedmannii FSL W8 0169	B. mosaicus biovar Thuringiensis; B. thuringiensis	mosaicus(93.1669)	Mozzarella	Milk and dairy products	Puglia	2017	II	1
BC99A	6477	B. cereus 172560W	B. cereus s.s.	cereus s.s.(95.9171)	Mozzarella	Milk and dairy products	Puglia	2017	IV	2
BC9A	6478	B. cereus ATCC 10876	B. cereus s.s. biovar Thuringiensis; B. thuringiensis	cereus s.s.(98.0513)	Milk	Milk and dairy products	Basilicata	2016	IV	2
