# Supplementary material for: Antimicrobial and Phylogenomic Characterization of Bacillus cereus Group Strains Isolated from Different Food Sources in Italy
Source: Antibiotics (Basel). 2024 Sep 20;13(9):898. doi: 10.3390/antibiotics13090898 (PMC11444136; doi:10.3390/antibiotics13090898)
Supplement: Supplementary file 1 [file antibiotics-13-00898-s001.zip › Table S2.xlsx]

## Sheet: Supplementary Table 2
ID STRAIN	ID PubMLST	β-lactams							Fluoroquinolone	Macrolide			Chloramphenicol	Tetracycline	Clindamycin	Vancomicin
		bcI	bcII	bla	bla 1	bla2	bla P	blaZ-12	arlS	Bacillus_Cluster_A_intrinsic_mph	Bacillus_Cluster_B_intrinsic_mph	mph(B)	catA	tetL	lsaB	vanR	vanRA	vanRB	vanRF	vanRM	VanR-Pt	vanS	VanS-Pt2	vanW	vanYA	vanYF	vanY-Pt	vanZF
BC1A	6391	·	·	·	·	·	·	·							·	·				·								·
BC1B	6392		·	·	·	·		·								·				·								·
BC2A	6423	·	·	·	·	·									·	·				·								·
BC2D	6424			·	·	·				·		·				·				·								·
BC4A	6458	·	·	·	·	·		·		·		·			·	·			·									·
BC4C	6459			·	·	·				·		·				·	·			·	·	·	·			·	·	·
BC4D	6460	·	·	·	·	·										·				·								·
BC4E	6461		·	·	·	·		·					·			·				·								·
BC5B	6464	·		·	·	·									·	·				·								·
BC8B	6472			·	·	·				·		·			·	·				·								·
BC8D	6473			·	·	·				·		·			·	·				·								·
BC9A	6478	·		·	·	·		·							·	·		·		·								·
BC23B	6402	·	·	·	·	·										·				·								·
BC25B	6409	·	·	·	·	·	·	·		·		·		·	·	·	·			·	·	·	·		·		·	·
BC36A	6440		·	·	·	·		·							·	·		·		·								·
BC41A	6454	·	·	·	·	·	·	·		·		·		·	·	·			·									·
BC55A	6462		·	·	·	·										·		·		·								·
BC56B	6463	·	·	·	·	·	·	·		·		·		·	·	·				·								·
BC70A	6465	·		·	·	·		·							·	·				·								·
BC77A	6466	·		·	·	·		·							·	·				·								·
BC78A	6467	·		·	·	·		·								·				·
BC81B	6468	·	·	·	·	·	·	·							·	·				·								·
BC83B	6469	·	·	·	·	·									·	·				·								·
BC84A	6470	·		·	·	·									·	·				·								·
BC85A	6471	·	·	·	·	·	·	·		·		·		·	·	·	·			·	·	·	·		·		·	·
BC91C	6474	·	·	·	·	·										·				·								·
BC92B	6475	·		·	·	·		·	·						·	·				·								·
BC93B	6476	·	·	·	·	·	·	·		·		·				·				·								·
BC99A	6477	·	·	·	·	·	·	·		·		·		·	·	·				·								·
BC123A	6367	·	·	·	·	·	·	·		·		·		·	·	·				·								·
BC124A	6368	·		·	·	·										·				·								·
BC126B	6369		·	·	·	·										·				·
BC127A	6370	·		·	·	·		·		·		·				·			·									·
BC128B	6371	·	·	·	·	·	·	·		·		·		·	·	·			·									·
BC130C	6372		·	·	·	·		·								·				·								·
BC131A	6373	·	·	·	·	·	·	·								·	·			·	·	·	·			·	·	·
BC138A	6374		·	·	·	·										·				·
BC140A	6375		·	·	·	·										·	·			·	·	·	·			·	·	·
BC143A	6376	·	·	·	·	·										·				·								·
BC147A	6377		·	·	·	·				·		·				·				·								·
BC150A	6378	·	·	·	·	·		·								·				·								·
BC156C	6379	·	·	·	·	·	·	·		·		·		·	·	·				·								·
BC160B	6380			·	·	·				·		·			·	·		·		·								·
BC161A	6381		·	·	·	·				·		·				·				·
BC166A	6382			·	·	·				·		·			·	·		·		·								·
BC178A	6384	·	·	·	·	·										·				·								·
BC171B	6383	·	·	·	·	·		·						·	·	·				·								·
BC179A	6385	·	·	·	·	·	·	·		·		·		·	·	·				·								·
BC182A	6386			·	·	·	·	·		·		·			·	·				·								·
BC183A	6387	·	·	·	·	·	·									·	·			·	·				·	·	·	·
BC185A	6388	·		·	·	·									·	·				·								·
BC187A	6389	·	·	·	·	·	·	·		·		·		·	·	·				·								·
BC194C	6390	·	·	·	·	·	·	·								·				·								·
BC195A	6479		·	·	·	·										·				·
BC204A	2777		·	·	·	·		·							·	·				·								·
BC209C	6393	·		·	·	·									·	·				·								•
BC211A	6481	·		·	·	·		·	·						·	·				·								•
BC212B	6394	·	·	·	·	·		·		·		·			·	·			·									•
BC221A	6482	·	·	·	·	·	·	·		·		·		·	·	·				·								•
BC222A	6395		·	·	·	·		·					·			·				·								•
BC223B	6396	·	·	·	·	·	·	·		·		·		·	·	·				·								•
BC224B	6397	·		·	·	·	·	·						·	·	·				·								•
BC226A	6398			·	·	·				·		·				·				·								•
BC234A	6399	·		·	·											·				·								•
BC238B	6400		·	·	·	·										·	·			·	·	·	·		·		·	•
BC239A	6401	·	·	·	·	·		·								·				·								•
BC245A	6404		·	·	·	·										·				·								•
BC259A	6408		·	·	·	·		·								·				·								•
BC262A	6410		·	·	·	·										·				·								•
BC263A	6411		·	·	·	·										·				·								•
BC264B	6412			·	·	·				·		·			·	·		·		·								•
BC290A	6420		·	·	·	·								·		·				·								·
BC293A	6421			·	·	·				·		·			·	·		·		·								·
BC312B	6425	·	·	·	·	·									·	·				·								·
BC313A	6426	·	·	·	·	·	·	·		·		·		·	·	·				·								·
BC329A	6431	·	·	·	·	·	·	·		·		·		·	·	·				·								·
BC330A	6432			·	·	·	·	·		·		·			·	·				·								·
BC151A	6480	·		·	·	·		·							·	·				·								·
BC243A	6403			·	·					·	·	·				·	·		·		·	·	·			·	·	·
BC246A	6405	·	·	·	·	·	·	·		·		·		·	·	·			·									·
BC254A	6406			·	·	·				·		·				·				·								·
BC258A	6407	·	·	·	·	·										·				·								·
BC266A	6413	·	·	·	·	·	·	·		·		·		·	·	·				·								·
BC275A	6414	·	·	·	·	·		·		·	·	·			·	·			·									·
BC278A	6415	·	·	·	·	·	·	·		·		·				·				·								·
BC281A	6416		·	·	·	·								·		·				·								·
BC282A	6417		·			·				·		·				·		·		·
BC286A	6418		·	·	·	·				·		·				·				·								·
BC287A	6419		·	·	·	·										·				·								·
BC294A	6422		·	·	·	·										·				·
BC317A	6427	·	·	·	·	·	·	·		·		·		·	·	·			·									·
BC320A	6428	·		·	·	·		·		·	·	·				·			·									·
BC321A	6429			·	·					·	·	·				·	·		·		·	·	·			·	·	·
BC324A	6430	·	·	·	·	·	·	·		·		·		·	·	·	·			·	·	·	·		·		·	·
BC331B	6433			·	·											·	·		·		·	·	·			·	·	·
BC334A	6434	·	·	·	·	·		·		·		·			·	·			·									·
BC335A	6435	·	·	·	·	·	·	·		·		·		·	·	·				·								·
BC337A	6436	·	·	·	·	·		·		·		·		·	·	·	·			·	·	·	·		·		·	·
BC348A	6437		·	·	·	·										·				·
BC355A	6438	·	·	·	·	·	·	·		·		·		·	·	·			·									·
BC357B	6483		·	·	·	·										·				·
BC359A	6439		·			·				·		·				·				·								·
BC375A	6441		·	·	·	·		·							·	·		·		·		·						·
BC384A	6442		·	·	·	·										·				·
BC390A	6443	·	·	·	·	·										·				·								·
BC391A	6444	·	·	·	·	·										·				·								·
BC398A	6445	·	·	·	·	·										·				·								·
BC398C	6446			·	·	·				·		·				·				·								·
BC399A	6447		·	·	·	·	·	·							·	·		·		·								·
BC400A	6448	·		·	·	·		·							·	·	·			·	·	·	·		·	·	·	·
BC404A	6449	·		·	·	·	·	·							·	·			·									·
BC407A	6450		·	·	·	·				·		·				·	·			·	·	·	·			·	·	·
BC407C	6451			·	·	·				·		·				·				·								·
BC414B	6452		·	·	·	·										·				·
BC416A	6453	·	·	·	·	·		·								·				·								·
BC423A	6455	·	·	·	·	·		·		·		·			·	·			·									·
BC425A	6456	·		·	·	·		·							·	·	·			·	·	·	·			·	·	·
BC429A	6457		·	·	·	·										·			·
