# Supplementary material for: Antimicrobial and Phylogenomic Characterization of Bacillus cereus Group Strains Isolated from Different Food Sources in Italy
Source: Antibiotics (Basel). 2024 Sep 20;13(9):898. doi: 10.3390/antibiotics13090898 (PMC11444136; doi:10.3390/antibiotics13090898)
Supplement: Supplementary file 1 [file antibiotics-13-00898-s001.zip › Table S3.xlsx]

## Sheet: Supplementary Table 3
ID Strain	ID PubMLST	Antibiotics
		Penicillin G	Gentamicin	Doxycycline	Ciprofloxacin	Rifampin	Chloramphenicol	Erythromycin	Tetracycline	Clindamycin	Vancomycin	Meropenem	Linezolid
BC1A	6391	>4	0.25	<0.25	<0.25	0.5	4	<0.125	<0.125	0.5	1	<0,125	1
BC1B	6392	>4	0.25	<0.25	<0.25	<0.25	4	<0.125	2	0.25	1	<0,125	1
BC2A	6423	>4	2	<0.25	<0.25	1	2	<0.125	4	1	1	1	1
BC2D	6424	2	1	<0.25	<0.25	<1	2	1	<0.125	0.5	1	<0,125	1
BC4A	6458	>4	0.5	<0.25	<0.25	<0.25	4	0.25	2	0.25	2	1	1
BC4C	6459	>4	0.5	<0.25	<0.25	<0.25	2	0.5	0.5	0.25	2	<0,125	1
BC4D	6460	>4	1	<0.25	<0.25	<0.25	2	<0.125	4	1	1	<0,125	1
BC4E	6461	>4	0.5	<0.25	<0.25	<0.25	4	<0.125	2	0.5	1	4	1
BC5B	6464	>4	0.5	<0.25	<0.25	0.5	4	<0.125	2	0.25	1	4	1
BC8B	6472	>4	0.25	<0.25	<0.25	<0.25	2	<0.125	2	0.25	2	1	1		Resistant
BC8D	6473	>4	1	<0.25	<0.25	<0.25	2	0.25	2	0.25	2	0.125	1
BC9A	6478	>4	1	<0.25	<0.25	<1	2	<0.125	<0.125	0.5	2	<0,125	1		Intermediate
BC23B	6402	>4	1	<0.25	<0.25	<0.25	4	<0.125	4	1	1	<0,125	1
BC25B	6409	>4	0.5	<0.25	<0.25	0.5	2	<0.125	4	1	1	4	1		Sensitive
BC36A	6440	>4	0.5	<0.25	<0.25	<0.25	2	<0.125	0.25	0.5	2	<0,125	1
BC41A	6454	>4	0.5	<0.25	<0.25	<0.25	2	<0.125	0.25	1	1	2	1
BC55A	6462	4	0.5	<0.25	<0.25	<0.25	4	<0.125	0.25	0.25	2	<0,125	0.5
BC56B	6463	>4	0.5	<0.25	<0.25	0.5	4	1	2	1	1	<0,125	1
BC70A	6465	>4	2	<0.25	<0.25	<1	2	<0.125	1	0.25	2	0.25	1		Antibiotic	MIC breakpoints*
BC77A	6466	>4	1	<0.25	<0.25	<0.25	2	<0.125	4	0.5	1	2	1			S (≤)	I	R (≥)
BC78A	6467	>4	<0.125	<0.25	<0.25	<0.25	2	<0.125	0.5	<0.125	0.5	4	0.5		Penicillin G	0.12	−	0.25
BC81B	6468	>4	0.5	<0.25	<0.25	0.5	4	0.5	4	0.5	1	1	1		Gentamicin	4	8	16
BC83B	6469	>4	2	<0.25	<0.25	<0.25	4	<0.125	4	1	1	2	1		Doxycycline	4	8	16
BC84A	6470	>4	2	<0.25	<0.25	1	8	<0.125	4	0.5	1	4	1		Ciprofloxacin	1	2	4
BC85A	6471	>4	0.5	<0.25	<0.25	<0.25	4	<0.125	4	1	1	<0,125	1		Rifampin	1	2	4
BC91C	6474	>4	1	<0.25	<0.25	<1	4	<0.125	<0.125	1	1	<0,125	1		Chloramphenicol	8	16	32
BC92B	6475	>4	1	<0.25	<0.25	<0.25	2	<0.125	<0.125	0.25	2	<0,125	1		Erythromycin	0.5	1-4	8
BC93B	6476	>4	0.25	<0.25	<0.25	<0.25	2	1	0.5	0.5	1	<0,125	0.5		Tetracycline	4	8	16
BC99A	6477	>4	0.25	<0.25	<0.25	<0.25	4	0.25	0.25	0.5	1	4	0.5		Clindamycin	0.5	1-2	4
BC123A	6367	>4	2	<0.25	<0.25	<0.25	4	<0.125	2	0.5	1	2	2		Vancomycin	4	−	−
BC124A	6368	>4	1	<0.25	<0.25	<0.25	4	0.25	4	0.5	1	<0,125	1		Meropenem	4	8	16
BC126B	6369	0.25	0.5	<0.25	0.5	1	4	<0.125	<0.125	<0.125	2	<0,125	1		Linezolid	4	−	8
BC127A	6370	>4	0.25	<0.25	<0.25	<0.25	2	0.25	1	0.25	1	2	0.5
BC128B	6371	>4	1	<0.25	<0.25	<0.25	4	<0.125	4	0.5	1	1	2		*Interpretation criteria for MIC, according to Clinical and Laboratory Standard Institute guidelines [CLSI 2016, 2017].
BC130C	6372	>4	0.5	<0.25	<0.25	<0.25	2	<0.125	1	0.25	2	<0,125	4
BC131A	6373	>4	0.5	<0.25	<0.25	<0.25	2	<0.125	4	0.5	1	<0,125	1
BC138A	6374	>4	0.5	<0.25	<0.25	<0.25	4	<0.125	1	>0.125	2	0.125	1
BC140A	6375	>4	0.5	<0.25	<0.25	<0.25	2	<0.125	2	0.5	1	<0,125	1
BC143A	6376	1	0.5	<0.25	<0.25	<0.25	2	<0.125	0.25	>0.125	2	<0,125	1
BC147A	6377	2	0.5	<0.25	<0.25	<0.25	4	1	1	0.5	1	<0,125	1
BC150A	6378	>4	<0.125	<0.25	<0.25	<0.25	8	<0.125	<0.125	0.25	0.5	<0,125	1
BC156C	6379	>4	<0.125	<0.25	<0.25	<0.25	2	<0.125	2	1	1	4	2
BC160B	6380	>4	1	<0.25	<0.25	0.5	4	0.5	<0.125	<0.125	4	<0,125	0.5
BC161A	6381	>4	0.5	<0.25	<0.25	0.5	4	0.5	1	0.25	1	<0,125	1
BC166A	6382	>4	0.5	<0.25	<0.25	0.5	2	1	2	0.5	2	<0,125	1
BC178A	6384	>4	0.25	<0.25	<0.25	<0.25	4	<0.125	1	0.5	1	2	1
BC171B	6383	>4	2	<0.25	<0.25	<0.25	4	<0.125	2	1	1	1	1
BC179A	6385	>4	1	<0.25	<0.25	<0.25	2	0.25	1	0.5	1	0.25	1
BC182A	6386	>4	0.5	<0.25	<0.25	<0.25	4	0.25	<0.125	0.25	2	<0,125	1
BC183A	6387	>4	0.5	<0.25	<0.25	<0.25	2	<0.125	2	0.5	0.5	2	0.25
BC185A	6388	>4	2	<0.25	<0.25	<1	4	<0.125	2	0.5	1	4	1
BC187A	6389	>4	0.25	<0.25	<0.25	1	4	<0.125	1	1	1	<0,125	1
BC194C	6390	>4	0.5	<0.25	<0.25	<0.25	4	<0.125	0.25	0.5	2	<0,125	1
BC195A	6479	4	0.5	<0.25	<0.25	0.5	4	0.5	0.5	>0.125	1	<0,125	1
BC204A	2777	>4	0.25	<0.25	<0.25	<0.25	2	<0.125	0.25	1	1	0.25	1
BC209C	6393	>4	0.5	<0.25	0.5	0.5	2	<0.125	0.5	0.5	2	<0,125	1
BC211A	6481	>4	2	<0.25	<0.25	<0.25	2	<0.125	<0.125	0.5	2	<0,125	0.5
BC212B	6394	>4	1	<0.25	<0.25	<0.25	2	0.5	2	0.5	1	1	1
BC221A	6482	>4	1	<0.25	<0.25	1	4	<0.125	0.5	0.5	1	<0,125	0.5
BC222A	6395	>4	1	<0.25	<0.25	<0.25	4	<0.125	4	0.25	1	<0,125	1
BC223B	6396	>4	0.5	<0.25	<0.25	1	2	<0.125	0.5	1	1	<0,125	0.5
BC224B	6397	>4	0.5	<0.25	<0.25	1	2	<0.125	2	0.5	1	1	1
BC226A	6398	>4	0.25	<0.25	<0.25	1	4	0.5	0.5	0.5	1	<0,125	1
BC234A	6399	>4	1	<0.25	<0.25	<0.25	4	<0.125	2	0.25	1	4	1
BC238B	6400	>4	1	<0.25	<0.25	<1	2	<0.125	0.25	0.25	2	2	1
BC239A	6401	>4	2	<0.25	<0.25	<0.25	4	<0.125	1	0.25	0.5	<0,125	1
BC245A	6404	>4	4	<0.25	<0.25	0.5	2	<0.125	0.5	0.5	1	<0,125	1
BC259A	6408	>4	0.25	<0.25	<0.25	<0.25	4	<0.125	1	0.25	0.5	<0,125	0.5
BC262A	6410	>4	1	<0.25	<0.25	<0.25	2	<0.125	2	0.5	1	<0,125	1
BC263A	6411	>4	1	<0.25	<0.25	<1	4	<0.125	0.5	0.5	1	<0,125	1
BC264B	6412	>4	0.5	<0.25	<0.25	0.5	4	0.5	0.5	0.5	2	<0,125	1
BC290A	6420	>4	<0,125	<0.25	<0.25	0.5	2	<0.125	8	0.25	2	<0,125	1
BC293A	6421	>4	0.25	<0.25	0.5	0.5	4	<0.125	0.25	0.5	2	<0,125	1
BC312B	6425	>4	0.25	<0.25	<0.25	0.5	4	<0.125	4	0.5	0.5	<0,125	1
BC313A	6426	>4	0.5	<0.25	<0.25	<0.25	4	<0.125	0.25	1	1	4	0.5
BC329A	6431	>4	0.5	<0.25	<0.25	<0.25	4	0.25	8	1	1	<0,125	2
BC330A	6432	>4	0.5	<0.25	<0.25	<0.25	2	0.5	0.5	0.25	2	<0,125	2
BC151A	6480	>4	0.25	<0.25	<0.25	<0.25	4	<0.125	2	0.25	1	1	1
BC243A	6403	>4	1	<0.25	<0.25	<0.25	2	<0.125	<0.125	0.5	1	0.5	1
BC246A	6405	>4	0.5	<0.25	<0.25	<0.25	4	<0.125	0.5	1	1	<0,125	1
BC254A	6406	>4	0.5	<0.25	<0.25	<0.25	4	0.5	0.5	0.5	2	<0,125	2
BC258A	6407	>4	2	<0.25	<0.25	<0.25	4	<0.125	1	0.5	1	0.25	1
BC266A	6413	>4	0.25	<0.25	<0.25	<0.25	2	0.5	2	1	1	4	0.5
BC275A	6414	>4	0.5	<0.25	<0.25	<0.25	2	0.25	2	0.5	2	2	1
BC278A	6415	>4	0.5	<0.25	<0.25	<0.25	2	0.5	0.5	0.5	1	<0,125	1
BC281A	6416	>4	0.25	<0.25	<0.25	<0.25	2	<0.125	8	0.25	2	<0,125	1
BC282A	6417	>4	1	<0.25	<0.25	<0.25	2	1	0.25	0.25	2	<0,125	1
BC286A	6418	0.5	<0.125	<0.25	<0.25	<0.25	2	<0.125	1	0.25	<0.125	<0,125	1
BC287A	6419	>4	1	<0.25	<0.25	<0.25	4	<0.125	1	0.25	1	<0,125	1
BC294A	6422	>4	0.25	<0.25	<0.25	<0.25	2	<0.125	<0.125	0.25	1	<0,125	1
BC317A	6427	>4	0.25	<0.25	<0.25	<0.25	2	0.25	0.5	0.5	1	<0,125	1
BC320A	6428	>4	0.5	<0.25	<0.25	<0.25	2	0.25	1	0.25	1	1	1
BC321A	6429	>4	1	<0.25	<0.25	<0.25	4	<0.125	<0.125	0.25	2	1	1
BC324A	6430	>4	0.25	<0.25	<0.25	<0.25	4	0.5	4	1	0.5	2	1
BC331B	6433	>4	0.25	<0.25	<0.25	<0.25	4	<0.125	0.5	0.5	2	2	1
BC334A	6434	>4	0.25	<0.25	<0.25	<0.25	2	0.5	4	0.5	1	2	1
BC335A	6435	>4	0.25	<0.25	<0.25	<0.25	2	<0.125	0.25	1	1	<0,125	1
BC337A	6436	>4	0.5	<0.25	<0.25	<0.25	4	0.5	2	0.25	0.5	0.25	1
BC348A	6437	>4	0.5	<0.25	<0.25	<0.25	2	<0.125	0.5	0.5	2	<0,125	1
BC355A	6438	>4	0.25	<0.25	<0.25	<0.25	2	<0.125	0.25	0.5	1	2	1
BC357B	6483	>4	0.25	<0.25	<0.25	<0.25	2	<0.125	0.5	0.5	1	<0,125	1
BC359A	6439	4	1	<0.25	<0.25	<0.25	4	0.5	0.25	0.5	2	<0,125	2
BC375A	6441	>4	1	<0.25	<0.25	<0.25	2	<0.125	<0.125	1	2	1	1
BC384A	6442	>4	0.5	<0.25	<0.25	<0.25	2	<0.125	0.5	0.5	1	<0,125	1
BC390A	6443	>4	1	<0.25	<0.25	<0.25	2	<0.125	2	0.5	1	0.125	1
BC391A	6444	>4	1	<0.25	<0.25	<0.25	2	<0.125	0.5	1	1	0.125	1
BC398A	6445	>4	0.25	<0.25	<0.25	<0.25	4	<0.125	1	0.5	1	2	2
BC398C	6446	>4	0.5	<0.25	<0.25	<0.25	2	1	1	0.5	1	<0,125	2
BC399A	6447	>4	0.5	<0.25	<0.25	<0.25	2	<0.125	0.5	0.5	2	8	1
BC400A	6448	>4	0.5	<0.25	<0.25	<0.25	4	<0.125	1	0.25	2	0.125	1
BC404A	6449	>4	2	<0.25	<0.25	<0.25	4	<0.125	4	1	1	2	2
BC407A	6450	>4	0.5	<0.25	<0.25	<0.25	2	0.5	<0.125	0.5	2	2	2
BC407C	6451	>4	0.25	<0.25	<0.25	<0.25	4	0.5	0.5	0.5	2	0.25	1
BC414B	6452	>4	0.5	<0.25	<0.25	<0.25	2	<0.125	1	0.5	1	<0,125	1
BC416A	6453	>4	0.5	<0.25	<0.25	<0.25	2	<0.125	0.5	<0.125	1	1	1
BC423A	6455	>4	0.5	<0.25	<0.25	<0.25	2	1	4	0.25	1	0.5	1
BC425A	6456	>4	0.5	<0.25	<0.25	<0.25	4	<0.125	4	0.25	1	2	2
BC429A	6457	>4	0.5	<0.25	<0.25	<0.25	2	<0.125	1	0.25	1	<0,125	1
